# Supplementary material for: The Characteristics and Obstetric Outcomes of Type II Vasa Previa: Systematic Review and Meta-Analysis
Source: Biomedicines. 2022 Dec 15;10(12):3263. doi: 10.3390/biomedicines10123263 (PMC9776262; doi:10.3390/biomedicines10123263)
Supplement: Supplementary file 1 [file biomedicines-10-03263-s001.zip]

Archive with 1 entries (1 files):
- biomedicines-2095934-supplementary.pdf
